# Supplementary material for: Conditional mutagenesis by oligonucleotide-mediated integration of loxP sites in zebrafish
Source: PLoS Genet. 2018 Nov 14;14(11):e1007754. doi: 10.1371/journal.pgen.1007754 (PMC6261631; doi:10.1371/journal.pgen.1007754)
Supplement: S1 Table — qPCR data analysis of excision efficiency from 5 assays. Sheet 1. Not Treated, 5 μM 4-HT at 6hpf, 5 μM 4-HT at 10 hpf. Sheet 2. Not treated, μM 4-HT at 6 hpf and 10 hpf, and tbx20tpl145Δ/Δ. Sheet 3. Dose response assay in ubb:CreERT2.C. Sheet 4. Dose response assay in ubb:CreERT2.F. Sheet 5. 4-HT treatment at various timepoints, doses, and in both ‘C’ and ‘F’ driver lines as described in Fig 2(l). (XLSX) [file pgen.1007754.s012.xlsx]

## Sheet: Sheet 1 6 hpf vs 10 hpf
tbx20_excision				aldh1a2_control
Samples	Name	MeanCp	STD Cp	Samples	Name	MeanCp	STD Cp
E1, E2, E3	No_Tam_Fish_1	29.0878	0.394484	A1, A2, A3	No_Tam_Fish_1	25.5373	0.330978
E4, E5, E6	No_Tam_Fish_2	27.8545	0.139888	A4, A5, A6	No_Tam_Fish_2	24.5976	0.0925851
E7, E8, E9	No_Tam_Fish_3	27.5551	0.121504	A7, A8, A9	No_Tam_Fish_3	24.3849	0.240974
E10, E11, E12	No_Tam_Fish_4	29.3084	0.208751	A10, A11, A12	No_Tam_Fish_4	25.4711	0.189567
F1, F2, F3	6hpf_Tam_Fish_1	33.2617	0.193001	B1, B2, B3	6hpf_Tam_Fish_1	23.7358	0.420739
F4, F5, F6	6hpf_Tam_Fish_2	33.8464	0.366479	B4, B5, B6	6hpf_Tam_Fish_2	23.655	0.976003
F7, F8, F9	6hpf_Tam_Fish_3	34.9512	1.21593	B7, B8, B9	6hpf_Tam_Fish_3	23.5136	1.34505
F10, F11, F12	6hpf_Tam_Fish_4	33.7749	0.446714	B10, B11, B12	6hpf_Tam_Fish_4	23.9593	0.757024
G1, G2, G3	10hpf_Tam_Fish_1	30.8886	0.598049	C1, C2, C3	10hpf_Tam_Fish_1	23.8797	0.207968
G4, G5, G6	10hpf_Tam_Fish_2	30.0602	0.247321	C4, C5, C6	10hpf_Tam_Fish_2	23.1907	0.346264
G7, G8, G9	10hpf_Tam_Fish_3	31.01	1.06781	C7, C8, C9	10hpf_Tam_Fish_3	22.4937	0.838512
G10, G11, G12	10hpf_Tam_Fish_4	31.2921	0.484615	C10, C11, C12	10hpf_Tam_Fish_4	23.2789	0.154957
H1, H2, H3	tbx20_water	0	0	D1, D2, D3	aldh1a2_water	0	Not
	Sample	R	Error R
	No_Tam_Fish_1	0.0853486	0.00160105
	No_Tam_Fish_2	0.104611	0.000656543
	No_Tam_Fish_3	0.111089	0.00120212
	No_Tam_Fish_4	0.0699591	0.000720683
	6hpf_Tam_Fish_1	0.00135649	2.53004e-05
	6hpf_Tam_Fish_2	0.000855234	3.64817e-05
	6hpf_Tam_Fish_3	0.000360531	2.4138e-05
	6hpf_Tam_Fish_4	0.00110969	3.801e-05
	10hpf_Tam_Fish_1	0.00776417	0.000164833
	10hpf_Tam_Fish_2	0.00855259	0.000145804
	10hpf_Tam_Fish_3	0.00273115	0.0001386
	10hpf_Tam_Fish_4	0.00387068	6.52473e-05
	Sample Averages	averages of the 4	stdev
	No_Tam	0.0927518	0.0187189		Sample	Fold Change	Fold Change Percent
	6hpf_Tam	0.000920485	0.000425715		6hpf/NoTam	0.00992417	0.992417
	10hpf_Tam	0.00572965	0.00286095		10hpf/NoTam	0.061774	6.1774
					No_Tam	1

## Sheet: Sheet 2. 6 hpf vs 10 hpf vsdlox
tbx20				raldh2
Samples	Name	MeanCp	STD Cp	Samples	Name	MeanCp	STD Cp
E1, E2, E3	Not Treated 1	28.3868	0.214947	A1, A2, A3	Not Treated 1	23.4232	0.200257
E4, E5, E6	Not Treated 2	27.4543	0.863717	A4, A5, A6	Not Treated 2	23.1942	0.0560533
E7, E8, E9	Not Treated 3	28.6918	0.325175	A7, A8, A9	Not Treated 3	23.8228	0.0432431
E10, E11, E12	6hpf 1	35.3971	0.164428	A10, A11, A12	6hpf 1	23.5255	0.196675
F1, F2, F3	6hpf 2	35.6158	0.763467	B1, B2, B3	6hpf 2	23.9697	0.142043
F4, F5, F6	6hpf 3	34.1331	0.915993	B4, B5, B6	6hpf 3	23.4141	0.41391
F7, F8, F9	10hpf 1	32.8717	0.776859	B7, B8, B9	10hpf 1	23.432	0.0933891
F10, F11, F12	10hpf 2	32.1187	0.37626	B10, B11, B12	10hpf 2	23.3752	0.109534
G1, G2, G3	10hpf 3	31.9758	0.463557	C1, C2, C3	10hpf 3	22.9594	0.275963
G4, G5, G6	dlox 1	36.4899	0.34554	C4, C5, C6	dlox 1	23.2914	0.320591
G7, G8, G9	dlox 2	35.1344	0.593081	C7, C8, C9	dlox 2	23.6955	0.14373
G10, G11, G12	dlox 3	32.5573	0.39883	C10, C11, C12	dlox 3	23.4021	0.253024
H1, H2, H3	water	0	0	D1, D2, D3	water	0	0
	name	r	error r
	Not Treated 1	0.0320467	0.000365992
	Not Treated 2	0.0521909	0.00164677
	Not Treated 3	0.0342196	0.000392765
	6hpf 1	0.000266857	2.5522e-06
	6hpf 2	0.000312018	6.93935e-06
	6hpf 3	0.000593252	1.90643e-05
	10hpf 1	0.00144001	3.45124e-05
	10hpf 2	0.00233303	2.9436e-05
	10hpf 3	0.00193104	3.6365e-05
	dlox 1	0.000106378	1.77727e-06
	dlox 2	0.000360188	6.46072e-06
	dlox 3	0.00175391	2.86571e-05
					Sample	Fold Change	Fold Change Percent
	Sample	average	stdev		not/not = 1	1	100
	Not Treated	0.0394857	0.0110565		6/not treated	0.00989495	0.989495
	6hpf	0.000390709	0.000176855		10/ not treated	0.0481531	4.81531
	10hpf	0.00190136	0.000447249		dlox/not treated	0.0187449	1.87449
	dlox	0.000740157	0.000887056
					dlox=tpl122

## Sheet: Sheet 3. Dose Response C Driver
tbx20				raldh2
Samples	Name	MeanCp	STD Cp	Samples	Name	MeanCp	STD Cp
E1, E2, E3	No_Tam_1	27.0583	1.0482	A1, A2, A3	No_Tam_1	23.609	0.555474
E4, E5, E6	No_Tam_2	28.6774	0.231016	A4, A5, A6	No_Tam_2	23.4929	0.289633
E7, E8, E9	No_Tam_3	28.2634	0.635655	A7, A8, A9	No_Tam_3	24.2145	0.0770423
E10, E11, E12	2.5uM_1	35.9574	0.0932062	A10, A11, A12	2.5uM_1	23.9114	0.361701
F1, F2, F3	2.5uM_2	36.3516	0.521438	B1, B2, B3	2.5uM_2	23.7746	0.271478
F4, F5, F6	2.5uM_3	35.549	0.199574	B4, B5, B6	2.5uM_3	23.3151	0.3131
F7, F8, F9	1.25uM_1	32.8979	0.223868	B7, B8, B9	1.25uM_1	23.0815	0.197331
F10, F11, F12	1.25uM_2	33.9621	0.105673	B10, B11, B12	1.25uM_2	23.4578	0.262417
G1, G2, G3	1.25uM_3	33.676	0.653897	C1, C2, C3	1.25uM_3	23.1685	0.148095
G4, G5, G6	0.625uM_1	32.0308	0.115188	C4, C5, C6	0.625uM_1	23.0928	0.346045
G7, G8, G9	0.625uM_2	32.8521	0.685395	C7, C8, C9	0.625uM_2	23.3033	0.399769
G10, G11, G12	0.625uM_3	32.4504	0.598231	C10, C11, C12	0.625uM_3	22.5901	0.561322
H1, H2, H3	0.3125uM_1	32.8035	0.298331	D1, D2, D3	0.3125uM_1	23.3254	0.174442
H4, H5, H6	0.3125uM_2	32.3089	0.27111	D4, D5, D6	0.3125uM_2	23.0642	0.16037
H7, H8, H9	dlox_1	37.2902	0.560006	D7, D8, D9	dlox_1	23.6048	0.324921
H10, H11, H12	water	0	0	D10, D11, D12	water	0	0
	name	r	error r
	No_Tam_1	0.0915486	0.00414935
	No_Tam_2	0.0274988	0.000404976
	No_Tam_3	0.0604185	0.00137237
	2.5uM_1	0.000236474	3.62922e-06
	2.5uM_2	0.00016367	3.00077e-06
	2.5uM_3	0.00020761	3.02182e-06
	1.25uM_1	0.00110915	1.21196e-05
	1.25uM_2	0.000688503	7.9945e-06
	1.25uM_3	0.000686979	1.40435e-05
	0.625uM_1	0.00203892	3.14206e-05
	0.625uM_2	0.00133513	3.60624e-05
	0.625uM_3	0.0010758	3.32855e-05
	0.3125uM_1	0.00140216	1.65098e-05
	0.3125uM_2	0.00164837	1.79634e-05
	dlox_1	7.59077e-05	1.54636e-06
	Sample	average	std		Sample	Fold Change	Fold Change Percent
	nottam	0.059822	0.0320291		2.5/not	0.00338646	0.338646
	2.5	0.000202584	3.66616e-05		1.25/not	0.0138446	1.38446
	1.25	0.00082821	0.000243301		0.625/not	0.024795	2.4795
	0.625	0.00148328	0.000498357		0.3125/not	0.0254968	2.54968
	0.3125	0.00152527	0.000174098		dlox/not	0.00126889	0.126889
	dlox	7.59077e-05			No_Tam	1
					dlox=tpl122

## Sheet: Sheet 4. Dose Response F Driver
tbx20				raldh2
Samples	Name	MeanCp	STD Cp	Samples	Name	MeanCp	STD Cp
E1, E2, E3	No_Tam_1	26.8415	0.241178	A1, A2, A3	No_Tam_1	23.5509	0.945014
E4, E5, E6	No_Tam_2	26.6397	0.646566	A4, A5, A6	No_Tam_2	23.6707	0.758405
E7, E8, E9	No_Tam_3	27.0566	0.215454	A7, A8, A9	No_Tam_3	24.0052	0.308796
E10, E11, E12	2.5uM_1	33.2381	0.38512	A10, A11, A12	2.5uM_1	24.1401	0.183251
F1, F2, F3	2.5uM_2	33.4231	0.224882	B1, B2, B3	2.5uM_2	24.2607	0.14769
F4, F5, F6	2.5uM_3	32.5276	0.221732	B4, B5, B6	2.5uM_3	23.9647	0.172556
F7, F8, F9	1.25uM_1	31.6931	0.125922	B7, B8, B9	1.25uM_1	23.7732	0.132962
F10, F11, F12	1.25uM_2	31.3616	0.0993142	B10, B11, B12	1.25uM_2	23.1171	0.167846
G1, G2, G3	1.25uM_3	30.6971	0.0712915	C1, C2, C3	1.25uM_3	22.7669	0.121422
G4, G5, G6	0.625uM_1	31.3297	0.371706	C4, C5, C6	0.625uM_1	23.6622	0.346113
G7, G8, G9	0.625uM_2	29.2237	0.216003	C7, C8, C9	0.625uM_2	23.5357	0.0658714
G10, G11, G12	0.625uM_3	29.6233	0.213714	C10, C11, C12	0.625uM_3	23.8055	0.149744
H1, H2, H3	0.3125uM_1	29.6177	0.0730985	D1, D2, D3	0.3125uM_1	23.4926	0.356002
H4, H5, H6	0.3125uM_2	30.0995	0.0646097	D4, D5, D6	0.3125uM_2	23.2944	0.159402
H7, H8, H9	0.3125uM_3	27.6931	0.0745805	D7, D8, D9	0.3125uM_3	23.048	0.320579
H10, H11, H12	water	39.2206	0	D10, D11, D12	water	40	0
	name	r	error r
	No_Tam_1	0.102196	0.00420232
	No_Tam_2	0.127716	0.00513354
	No_Tam_3	0.120627	0.00182496
	2.5uM_1	0.00182478	2.52768e-05
	2.5uM_2	0.00174527	1.58359e-05
	2.5uM_3	0.00264418	2.6218e-05
	1.25uM_1	0.00412926	2.8329e-05
	1.25uM_2	0.00329731	2.61187e-05
	1.25uM_3	0.00410004	2.38498e-05
	0.625uM_1	0.00491847	9.26343e-05
	0.625uM_2	0.0193981	0.000153313
	0.625uM_3	0.0177285	0.00016969
	0.3125uM_1	0.0143271	0.000219971
	0.3125uM_2	0.00894238	6.4132e-05
	0.3125uM_3	0.0399656	0.000566214
	Sample	average	stdev		Sample	Fold Change	Percent Fold Change
	No_Tam	0.116847	0.0131733		2.5/not	0.0177276	1.77276
	2.5	0.00207141	0.000497622		1.25/not	0.0328824	3.28824
	1.25	0.0038422	0.000472118		0.625/not	0.119944	11.9944
	0.625	0.014015	0.00792195		0.3125/not	0.180393	18.0393
	0.3125	0.0210783	0.00380758		Not Treated	1

## Sheet: Sheet 5. Figure 2(l)
tbx20				raldh2
Samples	Name	MeanCp	STD Cp	Samples	Name	MeanCp	STD Cp
E1, E2, E3	No_Tam_1	27.0697	0.0973694	A1, A2, A3	No_Tam_1	23.905	0.371147
E4, E5, E6	No_Tam_2	27.4198	0.255585	A4, A5, A6	No_Tam_2	24.2977	0.252325
E7, E8, E9	No_Tam_3	27.6545	0.1463	A7, A8, A9	No_Tam_3	24.375	0.186922
E10, E11, E12	6hpf_5uM_1	33.8947	0.271564	A10, A11, A12	6hpf_5uM_1	23.6308	0.138606
F1, F2, F3	6hpf_5uM_2	35.4148	0.536753	B1, B2, B3	6hpf_5uM_2	24.4744	0.13747
F4, F5, F6	6hpf_5uM_3	35.1302	0.544992	B4, B5, B6	6hpf_5uM_3	24.4785	0.179797
F7, F8, F9	10hpf_20um_1	31.9735	0.274628	B7, B8, B9	10hpf_20um_1	23.8804	0.111766
F10, F11, F12	10hpf_20um_2	31.8084	0.348976	B10, B11, B12	10hpf_20um_2	24.3971	0.188346
G1, G2, G3	10hpf_20um_3	32.2759	0.184721	C1, C2, C3	10hpf_20um_3	24.3099	0.239594
G4, G5, G6	6hpf_0.3125uM_Cdriver_1	32.2511	0.176236	C4, C5, C6	6hpf_0.3125uM_Cdriver_1	23.4663	0.116239
G7, G8, G9	6hpf_0.3125uM_Cdriver_2	31.8236	0.405133	C7, C8, C9	6hpf_0.3125uM_Cdriver_2	23.9469	0.238861
G10, G11, G12	6hpf_0.3125uM_Fdriver_1	29.4326	0.0850894	C10, C11, C12	6hpf_0.3125uM_Fdriver_1	22.9844	0.146213
H1, H2, H3	6hpf_0.3125uM_Fdriver_2	30.5759	0.279698	D1, D2, D3	6hpf_0.3125uM_Fdriver_2	23.0015	0.054978
H4, H5, H6	6hpf_0.3125uM_Fdriver_3	28.3671	0.209625	D4, D5, D6	6hpf_0.3125uM_Fdriver_3	23.0769	0.112129
H7, H8, H9	dlox_1	36.0433	0.362546	D7, D8, D9	dlox_1	22.9197	0.989469
H10, H11, H12	water	0	0	D10, D11, D12	water	40	0
	name	r	error r
	No_Tam_1	0.111515	0.00177723
	No_Tam_2	0.114857	0.00160276
	No_Tam_3	0.10298	0.0009594
	6hpf_5uM_1	0.000813334	8.07605e-06
	6hpf_5uM_2	0.000508878	8.22524e-06
	6hpf_5uM_3	0.000621633	1.067e-05
	10hpf_20um_1	0.0036621	3.58211e-05
	10hpf_20um_2	0.0058745	7.88073e-05
	10hpf_20um_3	0.00399936	4.55808e-05
	6hpf_0.3125uM_Cdriver_1	0.00226737	1.67228e-05
	6hpf_0.3125uM_Cdriver_2	0.00425499	6.88153e-05
	6hpf_0.3125uM_Fdriver_1	0.0114526	8.00254e-05
	6hpf_0.3125uM_Fdriver_2	0.00524646	4.9604e-05
	6hpf_0.3125uM_Fdriver_3	0.0255571	0.000226028
	dlox_1	0.00011205	4.9669e-06
	sample	average	stdev
	notam	0.109784	0.00612446		Sample	Fold Change	Percent Fold Change
	6hpf 5 um	0.000647948	0.000153925		6hpf 5 um	0.00590203	0.590203
	10 hpf 20 um	0.00451198	0.00119196		10 hpf 20 um	0.0410988	4.10988
	6 hpf .3125 C	0.00326118	0.00140546		6 hpf .3125 C	0.0297054	2.97054
	6 hpf .3125 F	0.0140854	0.0104081		6 hpf .3125 F	0.128301	12.8301
	dlox	0.00011205			dlox	0.00102064	0.102064
					No_Tam	1
	Individual Samples	Fold Change	Percent Fold Change
	6hpf_5uM_1	0.0074085	0.74085		dlox=tpl122
	6hpf_5uM_2	0.00463527	0.463527
	6hpf_5uM_3	0.00566233	0.566233
	10hpf_20um_1	0.0333573	3.33573
	10hpf_20um_2	0.0535096	5.35096
	10hpf_20um_3	0.0364293	3.64293
	6hpf_0.3125uM_Cdriver_1	0.020653	2.0653
	6hpf_0.3125uM_Cdriver_2	0.0387579	3.87579
	6hpf_0.3125uM_Fdriver_1	0.104319	10.4319
	6hpf_0.3125uM_Fdriver_2	0.0477889	4.77889
	6hpf_0.3125uM_Fdriver_3	0.232794	23.2794
	dlox_1	0.00102064	0.102064
