# Supplementary material for: Conditional mutagenesis by oligonucleotide-mediated integration of loxP sites in zebrafish
Source: PLoS Genet. 2018 Nov 14;14(11):e1007754. doi: 10.1371/journal.pgen.1007754 (PMC6261631; doi:10.1371/journal.pgen.1007754)
Supplement: S2 Table — (XLSX) [file pgen.1007754.s013.xlsx]

## Sheet: Sheet1
4-HT timepoint	4-HT dose (μM)	n treated	n survival at d5	survival rate
6 hpf	5	44	42	0.954545
6 hpf	10	44	43	0.977273
6 hpf	25	44	32	0.727273
6 hpf	40	44	14	0.318182
10 hpf	10	40	40	1
10 hpf	25	44	44	1
10 hpf	40	44	40	0.909091
10 hpf	60	44	0	0
* survived with toxicity effects
